# Supplementary material for: Fitness costs of individual and combined pyrethroid resistance mechanisms, kdr and CYP-mediated detoxification, in Aedes aegypti
Source: PLoS Negl Trop Dis. 2021 Mar 24;15(3):e0009271. doi: 10.1371/journal.pntd.0009271 (PMC7990171; doi:10.1371/journal.pntd.0009271)
Supplement: S1 Table — ASPCR results. (XLSX) [file pntd.0009271.s001.xlsx]

## Sheet: Sheet1
S1 Table: Genotype data. ASPCR results
Population/generation	Sex	Sample size per gender	Genotype SS	Genotype RS	Genotype RR
KDR:ROCK (parental)	Male	57	0	3	54
KDR:ROCK (parental)	Female	56	0	2	54
ROCK (parental)	Male	57	57	0	0
ROCK (parental)	Female	57	57	0	0
AF1	Male	45	6	39	0
AF1	Female	45	0	45	0
BF1	Male	43	6	37	0
BF1	Female	45	3	42	0
A1F3	Male	44	15	22	7
A1F3	Female	45	18	23	4
A2F3	Male	44	14	25	5
A2F3	Female	45	12	29	4
B1F3	Male	44	16	20	8
B1F3	Female	44	7	26	11
B2F3	Male	44	12	21	11
B2F3	Female	44	14	18	12
A1F5	Male	44	13	25	6
A1F5	Female	45	15	21	9
A2F5	Male	44	18	17	9
A2F5	Female	44	11	28	5
B1F5	Male	44	19	17	8
B1F5	Female	45	21	14	10
B2F5	Male	45	13	28	4
B2F5	Female	44	23	17	4
A1F7	Male	43	18	23	2
A1F7	Female	42	20	22	0
A2F7	Male	43	23	16	4
A2F7	Female	44	18	23	3
B1F7	Male	45	19	22	4
B1F7	Female	44	19	20	5
B2F7	Male	45	21	20	4
B2F7	Female	48	23	17	8
A1F9	Male	89	57	29	3
A1F9	Female	89	49	36	4
A2F9	Male	90	25	52	13
A2F9	Female	90	29	50	11
B1F9	Male	45	21	18	6
B1F9	Female	45	23	18	4
B2F9	Male	45	18	21	6
B2F9	Female	45	20	24	1
